# Supplementary material for: Evolution of Antibiotic Tolerance Shapes Resistance Development in Chronic Pseudomonas aeruginosa Infections
Source: mBio. 2021 Feb 9;12(1):e03482-20. doi: 10.1128/mBio.03482-20 (PMC7885114; doi:10.1128/mBio.03482-20)
Supplement: TABLE S1 [file mBio.03482-20-st001.xlsx]

## Sheet: Table S1
Table S1
List of mutations acquired during the evolution with single or double drug treatment
Treatment	Lineage	Gene	Gene Annotation	Categories	Mutation Position	Reference (PAO1)	Mutation (gene)	Mutation (protein)	Distribution of mutations within the bacterial population over time
									day_0	day_1	day_2	day_3	day_4	day_5	day_6	day_7	day_8	day_9	day_10
Single drug treatment
TB32	Lineage 1	PA2649	nuoN, NADH dehydrogenase subunit N	respiration	2997163	G	G/A	G300D	0	0	0	1	0.87963	0.0833333	0.960317	1	0.992126	1
TB32		PA4248	rplF, 50S ribosomal protein L6	protein synthesis	4760182	G	GCTT/G	insK95 A96T	0	0	0	0	0	0	0.320513	1	0.960317	1
TB32		PA2648	nuoM, NADH dehydrogenase subunit M	respiration	2995144	G	GTTCTTCTTCTTCT/GTTCTTCTTCT	F140 deletion	0	0	0	0	0	0	0	0	0	1
TB32	Lineage 2	PA2648	nuoM, NADH dehydrogenase subunit M	respiration	2995142	C	CTGTT/CT	F140 deletion	0	0.275591	0.597561	0.791667	0.854167	0.826531	0.825	0.809091
TB32		PA4248	rplF, 50S ribosomal protein L6	protein synthesis	4760184	T	T/G	K95N	0	0	0	0	0	0.573643	0.47482	0.318182
TB32		PA4266	fusA1, elongation factor G	protein synthesis	4769219	T	T/G	Q646P	0	0.63125	0.442105	0.828125	1	1	1	1
TB32		PA4273	rplA, 50S ribosomal protein L1	protein synthesis	4782040	A	A/AT	-	0	0.33557	0.170455	0	0	0	0	0
TB32		PA4273	rplA, 50S ribosomal protein L1	protein synthesis	4782623	G	G/A	Q20*	0	0.193939	0.244186	0.0612245	0	0	0	0
TB32		PA4777	pmrB, two-component regulator system signal sensor kinase PmrB	global regulator	5365634	T	T/C	M292T	0	0	0	0.0338983	0.566038	0.184211	0.130841	0.141509
TB32	Lineage 3	PA4266	fusA1, elongation factor G	protein synthesis	4769121	C	C/T	G679S	0	0	0	0.573333	0.573333	0.881818	0.766355	0.944954	1
TB32		PA1799	parR, two-component response regulator, ParR	global regulator	1952175	C	C/T	E87N	0	0	0	0	0	0	0.0674157	0.257426	0.571429
TB32		PA1798	parS, two-component sensor, ParS	global regulator	1950572	C	C/A	R385L	0	0	0	0	0	0	0.148148	0.373626	0.335938
TB32		PA1554-1557	cco operon	respiration	1691437-1694954		deletion (1691437-1694954)	deletion	0	0	0.5	0.9	0.9	0.9	0.9	0.9	0.9
TB32	Lineage 4	PA4266	fusA1, elongation factor G	protein synthesis	4769118	G	G/A	R680C	0	0	0.0140845	0.839416	0.992248	1	1	1	1
TB32		PA5221	2-octaprenyl-3-methyl-6-methoxy-1,4-benzoquinol hydroxylase	respiration	5879274	G	G/A	T233I	0	1	1	1	1	1	1	1	1
TB32		PA0888	aotJ, arginine/ornithine binding protein AotJ	transport	972930	C	CTA/CTATA	-	0	0	0	0.056	0.155738	0.773973	0.764706	0.39759	0.0241935
TB32	Lineage 5	PA4266	fusA1, elongation factor G	protein synthesis	4770980	C	C/T	R59H	0	0	0.0944882	0.918033	0.663043	0.931818	1	1	1
TB32		PA1798	parS, two-component sensor, ParS	global regulator	1950563	C	C/T	G388D	0	0	0	0	0.0263158	0.868421	0.967213	0.971154	0.971429
TB32		PA2647	nuoL, NADH dehydrogenase subunit L	respiration	2994281	C	C/G	L477V	0	0.22619	0.348039	0.303371	0.295455	0.366197	0.315789	0.347518	0.343137
TB32		PA4262	rplD, 50S ribosomal protein L4	protein synthesis	4766529	T	T/C	H28R	0	0.573529	0.150442	0.0673077	0.138889	0.0681818	0	0	0
TB32		PA2647	nuoL, NADH dehydrogenase subunit L	respiration	2994322	C	deletion	-	0	0.2	1	1	1	1	1	1	1
TB32	Lineage 6	PA4266	fusA1, elongation factor G	protein synthesis	4770770	T	T/C	Q129A	0	0	0	0	0.505618	0.80597	0.9	0.95	0.0113636
TB32		PA4266	fusA1, elongation factor G	protein synthesis	4769145	T	T/C	T671A	0	0	0	0	0	0	0	0.0289855	0.922535
TB32		PA4777	pmrB, two-component regulator system signal sensor kinase PmrB	global regulator	5365634	T	T/C	M292T	0	0	0	0	0.0212766	0	0	0.0612245	0.858491
TB32		PA2858	Ftx-like permease	transport	3212451	T	T/A	L824Q	0	0	0	0	0.394958	0.840426	0.904255	0.942529	0.0212766
TB32		PA1480	ccmF, cytochrome C biogenesis protein CcmF	respiration	1606276	C	CCGCTGATGGCGGCGC/CCGC	deletion 403MAAL407	0	0.543478	0.530612	0.602151	0.52809	0.414286	0.60177	0.48	0.0165289
TB32	Lineage 7	PA4266	fusA1, elongation factor G	protein synthesis	4769222	A	A/C	I645S	0	0	0	0	0.0172414	0.143885	0.313725	0.456897	0.730769
TB32		PA4266	fusA1, elongation factor G	protein synthesis	4769118	G	G/A	R680C	0	0	0.386139	0.0930233	0.026087	0.0544218	0.10219	0.0748299	0.117647
TB32		PA4777	pmrB, two-component regulator system signal sensor kinase PmrB	global regulator	5365769	T	T/G	L337	0	0	0.07	0.0957447	0.122807	0.346154	0.413793	0.475248	0.265957
TB32		PA4777	pmrB, two-component regulator system signal sensor kinase PmrB	global regulator	5365634	T	T/C	M292T	0	0	0.101695	0.183908	0.241379	0.353846	0.137405	0.0162602	0.0108696
TB32		PA4266	fusA1, elongation factor G	protein synthesis	4769121	C	C/T	G679S	0	0.01	0.02	0.27907	0.288136	0.027027	0.057554	0.0472973	0.0190476
TB32	Lineage 8	PA1799	parR, two-component response regulator, ParR	global regulator	1952175	C	C/T	E87N	0	0	0	0	0.036036	0.847222	0.935897	0.941176	0.880952
TB32		PA2648	nuoM, NADH dehydrogenase subunit M	respiration	2995144	G	GTTCTTCTTCTTCT/GTTCTTCTTCT	F140 deletion	0	0	0	0	0	0.0114943	0.621622	0.66129	0.481865
TB32		PA4266	fusA1, elongation factor G	protein synthesis	4769145	T	C/T	T671A	0	0.238636	0.969231	0.98374	1	0.966667	0.963636	0.986111	0.981707
TB32		PA1554	ccoN1, cbb3-type cytochrome C oxidase subunit I	respiration	1692168	C	CCGGAGTAGGCGGAGTAGG/CCGGAGTAGG	193AYS195 deletion	0	0.344262	0	0	0	0	0	0	0
TB32	Lineage 9	PA4266	fusA1, elongation factor G	protein synthesis	4769219	T	T/G	Q646P	0	0	0.0191083	0.754717	0.889571	0.971698	0.975904	1	0.966942
TB32		PA2648	nuoM, NADH dehydrogenase subunit M	respiration	2995144	G	GTTCTTCTTCTTCT/GTTCTTCTTCT	F140 deletion	0	0	0	0.511111	0.851064	0.802469	0.881579	0.884956	0.898148
TB32		PA1480	ccmF, cytochrome C biogenesis protein CcmF	respiration	1606276	C	CCGCTGATGGCGGCGC/CCGC	deletion 403MAAL407	0	0.481928	0.552941	0.121212	0.0350877	0	0	0	0
TB32		PA4777	pmrB, two-component regulator system signal sensor kinase PmrB	global regulator	5365643	T	T/C	I295T	0	0	0	0	0.183824	0.481481	0.555556	0.512821	0.359649
TB32		PA4777	pmrB, two-component regulator system signal sensor kinase PmrB	global regulator	5365634	T	T/C	M292T	0	0	0	0	0.0977444	0.30137	0.33758	0.403509	0.364407
TB32	Lineage 10	PA4266	fusA1, elongation factor G	protein synthesis	4769132	G	G/A	S675K	0	0	0	0	0.021978	0.794286	0.962963
TB32		PA1549	cation-transporting P-type ATPase	transport	1686617	G	deletion	-	0	1	1	1	1	1	1
TB32	Lineage 11	PA4266	fusA1, elongation factor G	protein synthesis	4769766	G	G/C	L464V	0	0	0	0	0	0.316872	0.549669	0.0397351
TB32		PA1480	ccmF, cytochrome C biogenesis protein CcmF	respiration	1606276	C	CCGCTGATGGCGGCGC/CCGC	deletion 403MAAL407	0	0.463768	0.544304	0.666667	0.585106	0.632258	0.533981	0.625
TB32		PA4266	fusA1, elongation factor G	protein synthesis	4770978	C	C/A	G60C	0	0	0	0	0	0.263158	0.09	0
TB32	Lineage 12	PA4266	fusA1, elongation factor G	protein synthesis	4769118	G	G/A	R680C	0	0	0	0	0	0.0584416	0.928571	0.990196
TB32		PA2639	nuoD, bifunctional NADH:ubiquinone oxidoreductase subunit C/D	respiration	2985614	G	G/C	R551P	0	0.959016	0.948276	0.927711	0.833333	0.525547	0.924051	0.980198
TB32		PA4268	rpsL, 30S ribosomal protein S12	protein synthesis	4771898	T	T/C	H77R	0	0	0	0	0	0.0632911	0.804598	0.986301
TB32		PA4777	pmrB, two-component regulator system signal sensor kinase PmrB	global regulator	5365634	T	T/C	M292T	0	0	0	0.0167598	0.122449	0.232877	0.0126582	0.0238095
Double drug treatment
TB10 + CIP 2.5	Lineage 13	INTERGENIC	INTERGENIC_PA1554(ccoN1), cbb3-type cytochrome C oxidase subunit I AND PA1555(ccoP2), cytochrome C oxidase cbb3-type subunit CcoP	respiration	1692763	T	T/G	-	0	0.0824742	0.30719	0.714286	0.848837	0.595238	0.028169	0	0	0	0
TB10 + CIP 2.5		PA2649	nuoN, NADH dehydrogenase subunit N	respiration	2997163	G	G/A	G300D	0	0	0	0	0	0	0.921429	0.976744	0.985507	0.969388	0.987342
TB10 + CIP 2.5	Lineage 14	PA2649	nuoN, NADH dehydrogenase subunit N	respiration	2997163	G	G/A	G300D	0	0	0.00990099	0.76699	0.949495	0.285714	0.9875	0.985294	1	0.956897	0.992754
TB10 + CIP 2.5		PA4266	fusA1, elongation factor G	protein synthesis	4769118	G	G/A	R680C	0	0	0	0.015748	0.0258065	0.532787	0.0196078	0.0181818	0.00934579	0	0
TB10 + CIP 2.5		PA4266	fusA1, elongation factor G	protein synthesis	4769501	T	T/C	Y552C	0	0	0	0	0	0	0.0186916	0.0485437	0.2	0.385135	0.573427
TB10 + CIP 2.5		PA4266	fusA1, elongation factor G	protein synthesis	4769267	T	T/C	Y630C	0	0	0	0	0	0	0.0731707	0.0306122	0.0650407	0.218935	0.243243
TB10 + CIP 2.5		PA3816	cysE, O-acetylserine synthase	metabolism	4273518	G	G/A	R20R	0	0	0	0	0	0	0	0.0125	0	0.176991	0.555556
TB16 + CIP 2.5	Lineage 15	PA4266	fusA1, elongation factor G	protein synthesis	4769123	T	T/A	Q678L	0	0	0	0.103093	0.534653	0	0	0	0	0	0
TB16 + CIP 2.5		PA1554	ccoN1, cbb3-type cytochrome C oxidase subunit I	respiration	1692173	G	G/T	A193*	0	0.973333	0.833333	0.214286	0.107143	0.901235	0.977273	0.93617	0.969697	0.954128	0.963415
TB16 + CIP 2.5		PA2649	nuoN, NADH dehydrogenase subunit N	respiration	2997163	G	G/A	G300D	0	0	0	0	0	0.901099	0.988235	0.989583	1	1	1
TB10 + CIP 2.5	Lineage 16	PA4266	fusA1, elongation factor G	protein synthesis	4769118	G	G/A	R680C	0	0	0.275229	0.349398	0.271845	0.455357	0.528455	0.315789		0
TB10 + CIP 2.5		PA4266	fusA1, elongation factor G	protein synthesis	4769123	T	T/A	Q678L	0	0	0.327731	0.595745	0.25641	0.303279	0.237037	0.365385		0.97
TB10 + CIP 2.5		PA4777	pmrB, two-component regulator system signal sensor kinase PmrB	global regulator	5365634	T	T/C	M292T	0	0	0.17	0.0495049	0.629213	0.283186	0.180851	0.252525		0
TB10 + CIP 2.5		PA2648	nuoM, NADH dehydrogenase subunit M	respiration	2995144	G	GTTCTTCTTCTTCT/GTTCTTCTTCT	F140 deletion	0	0.290598	0.0344828	0	0	0	0	0		0
TB10 + CIP 2.5	Lineage 17	PA4266	fusA1, elongation factor G	protein synthesis	4769118	G	G/A	R680C	0	0	0.205479	0.831325	0.779661	0.693333	0.0421053		0
TB10 + CIP 2.5		PA1549	cation-transporting P-type ATPase	transport	1685134	T	TGG/TG	-	0	0.252874	0.184615	0.0645161	0.0701754	0.328767	0.947368		1
TB10 + CIP 2.5		PA2818	arr, aminoglycoside response regulator	global regulator	3171846	T	T/C	S444G	0	0.358209	0.134615	0	0.0714286	0.0526316	0.0606061		0
TB10 + CIP 2.5		PA1798	parS, two-component sensor, ParS	global regulator	1951327	T	TAGTGGGGTCAGC/T	130LTPL133 deletion	0	0	0	0.0263158	0.123288	0.180556	0.803571		1
TB10 + CIP 2.5		INTERGENIC	INTERGENIC_PA4277(tufB), elongation factor Tu AND PA4278, hypothetical protein	protein synthesis	4785842	T	T/C	-	0	0	0	0	0	0.02	0.67		0
TB10 + CIP 2.5		PA3168	gyrA, DNA gyrase subunit A	DNA replication	3558844	C	C/T		0	0	0	0	0	0	0		0.75
TB16 + CIP 2.5	Lineage 18	PA4266	fusA1, elongation factor G	protein synthesis	4769118	G	G/A	R680C	0	0	0.015873	0.804878	1	0.985915	0.659794		0.45
TB16 + CIP 2.5		PA1553	ccoO1, cbb3-type cytochrome C oxidase subunit II	respiration	1691233	A	A/C	L27R	0	0.719101	0.891566	0.152174	0.0136986	0.046875	0.247059		0.5
TB16 + CIP 2.5		PA1799	parR, two-component response regulator, ParR	global regulator	1951794	C	C/T	E214L	0	0	0	0	0.0384615	0	0.302326		0.43
TB16 + CIP 2.5		PA2818	arr, aminoglycoside response regulator	global regulator	3171846	T	T/C	S444G	0	0.169014	0.318841	0	0.0487805	0.0322581	0.572727		0
TB16 + CIP 2.5	Lineage 19	PA4266	fusA1, elongation factor G	protein synthesis	4769123	T	T/A	Q678L	0	0	0.0736842	0.516854	0.886598	0.329545	0.778947	0.0166667		0
TB16 + CIP 2.5		PA1030	hypothetical protein(-), putative virulence gene	other	1116721	G	G/T	E29D	0	0	0	0.0144928	0.0481928	0.458333	0.237288	0.959596		1
TB16 + CIP 2.5		PA0686	type II secretion system protein	other	745402	T	T/G	V357G	0	0	0	0	0	0	0.0434783	0.852941		0.92
TB10 + CIP 2.5	Lineage 20	PA0363	coaD, phosphopantetheine adenylyltransferase	respiration	406888	T	T/G	T71P	0	0	0.0102041	0.0280374	0.858824	1	1	1		1
TB10 + CIP 2.5		PA3168	gyrA, DNA gyrase subunit A	DNA replication	3558940	C	C/A	D87Y	0	0	0	0	0	0	0.0210526	0.814433		1
TB10 + CIP 2.5		PA4266	fusA1, elongation factor G	protein synthesis	4769145	T	T/C	T671A	0	0.45	0.8	1	1	1	1	1		1
TB10 + CIP 2.5	Lineage 21	PA4266	fusA1, elongation factor G	protein synthesis	4769792	T	T/C	Q455R	0	0.213483	0.329412	0.307692	0.1	0.0114943	0	0		0
TB10 + CIP 2.5		PA4266	fusA1, elongation factor G	protein synthesis	4769145	T	T/C	T671A	0	0.344262	0.43956	0.705882	0.86	0.94186	1	1		1
TB10 + CIP 2.5		INTERGENIC	intergenic fxd1-coaD	respiration	406609	G	GAGACGCGGATCA/G	-	0	0	0	0	0	0.5	1	1		1
TB10 + CIP 2.5	Lineage 22	PA0337	ptsP, phosphoenolpyruvate-protein phosphotransferase PtsP	metabolism	379300	A	AGCAAGCTCGCCAGCCAGCTGC/AGC	-	0	0.215686	0.538462	0.0677966	0	0	0		0
TB10 + CIP 2.5		PA2649	nuoN, NADH dehydrogenase subunit N	respiration	2997163	G	G/A	G300D	0	0	0	0.85	1	1	1		1
TB10 + CIP 2.5		PA1365	siderophore receptor	transport	1477104	A	A/G	I241V	0	0	0	0.0784314	0.532258	0.322581	0.0886076		0
TB10 + CIP 2.5		PA4266	fusA1, elongation factor G	protein synthesis	4770176	T	T/C	D327G	0	0	0	0	0.531915	0.3125	0.0526316		0
TB10 + CIP 2.5		PA4266	fusA1, elongation factor G	protein synthesis	4769775	T	T/C	M461V	0	0	0	0	0	0	0		0.74
TB10 + CIP 2.5		PA5199	amgS,	other	5852201	A	A/T		0	0	0	0	0	0	0		0.73
TB10 + CIP 2.5		PA4248	rplF, 50S ribosomal protein L6	protein synthesis	4759986	G	GCCC/GCCCCCC	G ins in position 162	0	0	0	0	0.045977	0.359155	0.666667		0
TB16 + CIP 2.5	Lineage 23	PA4266	fusA1, elongation factor G	protein synthesis	4771121	T	T/C	N12S	0	0	0	0	0	0.039604	0.975309	1		1
TB16 + CIP 2.5		PA4431	iron-sulfur protein	respiration	4964332	C	CGG/CG	-	0	0	0.511905	0.6625	0.84058	0.888889	0.949367	0.968254		0.97
TB16 + CIP 2.5		PA2020	transcriptional regulator	other	2213171	G	GCTCTGGGACGGCATCT/GCT	-	0	0	0	0	0	0	0	0		0.38
TB16 + CIP 2.5		PA1480	ccmF, cytochrome C biogenesis protein CcmF	respiration	1606276	C	CCGCTGATGGCGGCGC/CCGC	deletion 403MAAL407	0	0	0.389831	0.163265	0.0833333	0.0384615	0	0		0
TB16 + CIP 2.5	Lineage 24	PA4266	fusA1, elongation factor G	protein synthesis	4769123	T	T/A	Q678L	0	0	0	0.360825	0.920354	0.984	1	0.433628		0.04
TB16 + CIP 2.5		PA1555	ccoP1, cytochrome C oxidase cbb3-type subunit CcoP	respiration	1690112	G	GA/G	-	0	0.23	0.21	0.04	0	0	0	0		0
TB16 + CIP 2.5		PA2642	nuoG, NADH dehydrogenase subunit G	respiration	2989664	G	G/A	W648*	0	0	0.31746	0.311111	0	0	0	0		0
TB16 + CIP 2.5		INTERGENIC	INTERGENIC_PA4277(tufB), elongation factor Tu AND PA4278, hypothetical protein	protein synthesis	4785842	T	T/C	-	0	0	0	0	0	0	0	0.416		0.92
TB16 + CIP 2.5		PA5456	putative glycosyltransferase	other	6148071	T	TGG/T	-	0	0	0	0	0	0	0	0		0.86
TB16 + CIP 2.5	Lineage 25	PA1481	ccmG, cytochrome C biogenesis protein CcmG	respiration	1607209	C	C/T	V48*	0	0	0	0	0	0.673684	1	1	1		1
TB16 + CIP 2.5		PA1799	parR, two-component response regulator, ParR	global regulator	1952257	C	C/T	M59I	0	0	0	0	0	0	0	0	0.65		0.93
Competition experiments
Competition PAO1 vs High (nuoN*)		PA2649	nuoN, NADH dehydrogenase subunit N	respiration	2997163	G	G/A	G300D	0.43					1
		PA4266	fusA1, elongation factor G	protein synthesis	4769832	C	C/T	D442N	0					0.41
		PA4266	fusA1, elongation factor G	protein synthesis	4769132	G	G/A	S675K	0					0.39
Competition MIC2 vsHigh (nuoN*)		PA2649	nuoN, NADH dehydrogenase subunit N	respiration	2997163	G	G/A	G300D	0.3			0.68
			nuoN nuoM (suppressor of nuoN*)	respiration					0.3			0
		PA4266	fusA1, elongation factor G	protein synthesis	4769690	G	G/A	A489V	0.37			0.21
		PA4266	fusA1, elongation factor G	protein synthesis	4769790	T	T/C	T456A	0			0.66
Competition MIC2 vs Suppressor (nuoN*nuoM*)		PA4266	fusA1, elongation factor G	protein synthesis	4769690	G	G/A	A489V	0.33			1
		PA2648	nuoM, NADH dehydrogenase subunit M	respiration	2995144	G	GTTCTTCTTCTTCT/GTTCTTCTTCT	F140 deletion	0.54			0
		PA2649	nuoN, NADH dehydrogenase subunit N	respiration	2997163	G	G/A	G300D	0.54			0
		PA1551	ferredoxin	respiration	1688622	T	T/G	T240P	0			0.37
		PA4777	pmrB, two-component regulator system signal sensor kinase PmrB	global regulator	5365634	T	T/C	M292T	0			0.27
Competition MIC2 vs High (nuoN*)		PA2649	nuoN, NADH dehydrogenase subunit N	respiration	2997163	G	G/A	G300D	0.38				1
		PA1555	ccoP2, cytochrome C oxidase cbb3-type subunit CcoP	respiration	1694040	G	G/C	T2T	0.32				0
		PA4266	fusA1, elongation factor G	protein synthesis	4769775	T	T/C	M461V	0				0.34
		PA4266	fusA1, elongation factor G	protein synthesis	4770857	T	T/G	E100A	0				0.28
Competition MIC8 vs High (nuoN*)		PA2649	nuoN, NADH dehydrogenase subunit N	respiration	2997163	G	G/A	G300D	0.34				0.96
		PA4277	tufB, elongation factor Tu	protein synthesis	4785256	T	T/C	H85R	0.45				0
		PA4266	fusA1, elongation factor G	protein synthesis	4769913	C	C/T	V415I	0				0.86
-, aberrant protein
in red, nucleotides deleted
in green, nucleotides inserted
